# Supplementary material for: Dietary High Salt Intake Exacerbates SGK1-Mediated T Cell Pathogenicity in L-NAME/High Salt-Induced Hypertension
Source: Int J Mol Sci. 2024 Apr 16;25(8):4402. doi: 10.3390/ijms25084402 (PMC11050194; doi:10.3390/ijms25084402)
Supplement: Supplementary file 1 [file ijms-25-04402-s001.zip]

Archive with 1 entries (1 files):
- ijms-2932692-supplementary.pdf
